# Supplementary material for: Comparison of methylation capture sequencing and Infinium MethylationEPIC array in peripheral blood mononuclear cells
Source: Epigenetics Chromatin. 2020 Nov 23;13:51. doi: 10.1186/s13072-020-00372-6 (PMC7684759; doi:10.1186/s13072-020-00372-6)
Supplement: Supplementary file 2 — Additional file 2: Table S1. Top 100 discordant CpG sites between MC-seq and EPIC array (Δβ = 0.1 ~ 0.4). [file 13072_2020_372_MOESM2_ESM.xlsx]

## Sheet: Sheet1
Table S1: Top 100 CpG sites between MC-seq and EPIC array (Δβ = 0.1~0.4)
probe	Chr	Position	Gene	Median Difference between MC-seq and EPIC	Refgene group	Relation to CpG island
cg20262915	2	191524489	NAB1	0.499588	Body
cg01592198	19	51827007	IGLON5	0.499105	Body	N_Shelf
cg01837661	15	52455332	GNB5;GNB5	0.498721	Body;Body
cg05060085	2	672793	TMEM18	0.498	Body	N_Shelf
cg14146491	7	1793263		0.498
cg14894961	2	184125440		0.497656		Island
cg25188298	12	31945118	H3F3C;H3F3C	0.497643	5'UTR;1stExon	Island
cg13253945	7	84569394		0.497385		Island
cg18936304	10	133949163	JAKMIP3	0.497299	Body	S_Shore
cg21512370	13	48990327	LPAR6;LPAR6;RB1	0.497	5'UTR;5'UTR;Body
cg10910775	17	45266517	CDC27;CDC27	0.496797	1stExon;1stExon	Island
cg03771512	17	48458728	EME1;LRRC59;EME1	0.496516	3'UTR;3'UTR;3'UTR
cg19598605	2	70056955	GMCL1;GMCL1	0.496284	1stExon;5'UTR	Island
cg03555836	8	41422764		0.496155		N_Shore
cg00402980	2	74700648	CCDC142;MRPL53	0.496	3'UTR;TSS1500	S_Shore
cg22559596	10	134563955	INPP5A	0.4955	Body	S_Shore
cg15146462	11	86142587		0.495453		Island
cg27626185	17	73056755	KCTD2	0.494875	Body
cg00106685	3	52720133	GNL3;GNL3;GNL3;GNL3;PBRM1	0.494543	1stExon;5'UTR;Body;5'UTR;TSS1500	Island
cg20656058	1	28969075	TAF12;TAF12	0.4935	5'UTR;5'UTR	N_Shore
cg24222817	2	85839722	C2orf68	0.4934	TSS1500	S_Shore
cg26541649	1	17216201		0.493286		S_Shore
cg03409548	1	47082691	MOBKL2C	0.49311	TSS200	S_Shore
cg23574719	20	61751933		0.493104		N_Shelf
cg13221899	13	103426862	C13orf27	0.492981	TSS1500	Island
cg08823985	6	137366545	IL20RA	0.492929	TSS1500	S_Shore
cg11874143	3	138065751	MRAS	0.492368	TSS1500	N_Shore
cg19976037	17	80096661	CCDC57	0.492214	Body
cg09962984	10	46167678	ANUBL1;ANUBL1	0.49155	5'UTR;5'UTR	Island
cg23200466	5	171290951	FBXW11;FBXW11;FBXW11	0.4915	3'UTR;3'UTR;3'UTR
cg17034360	1	68629032	GPR177;GPR177	0.491222	Body;Body	Island
cg18628297	5	55128492		0.491163
cg07377151	2	27851474	GPN1;GPN1;CCDC121;CCDC121;GPN1;GPN1;GPN1	0.490523	TSS1500;TSS1500;5'UTR;1stExon;TSS200;TSS200;TSS200
cg06707403	1	11985681	KIAA2013	0.490228	1stExon	Island
cg06139431	16	1252484	CACNA1H;CACNA1H	0.49	Body;Body	N_Shore
cg07844442	10	129144269	DOCK1	0.489916	Body
cg06700871	2	84686330	SUCLG1	0.4895	1stExon	Island
cg07792320	1	39174721		0.4895		Island
cg11894324	1	564925	LOC101928626	0.489357	TSS1500
cg09045890	6	24878375	FAM65B;FAM65B	0.489318	5'UTR;TSS1500
cg26534993	2	3291401	TSSC1	0.489217	Body	Island
cg16636935	12	6976727	TPI1;TPI1;TPI1;TPI1	0.489	1stExon;5'UTR;TSS1500;1stExon	Island
cg27638148	3	141497491	GRK7	0.489	1stExon	Island
cg04182927	17	80861959	TBCD	0.488754	Body	N_Shore
cg11164269	20	40319340		0.485525		N_Shelf
cg15064019	1	225965678	SRP9;SRP9	0.48527	1stExon;1stExon	Island
cg10111524	11	107779149		0.485115
cg04529486	3	193779239		0.485114		S_Shelf
cg25974442	19	18225728	MAST3	0.485	Body	N_Shelf
cg21843114	4	26334859	RBPJ;RBPJ;RBPJ;RBPJ	0.484871	Body;Body;5'UTR;Body
cg07697428	17	4079341	ANKFY1	0.484077	Body
cg10205431	5	140215762	PCDHA6;PCDHA2;PCDHA1;PCDHA7;PCDHA1;PCDHA6;PCDHA5;PCDHA3;PCDHA4;PCDHA7	0.484	Body;Body;Body;1stExon;Body;Body;Body;Body;Body;1stExon	Island
cg26925097	2	27008370	CENPA;CENPA	0.483877	TSS1500;TSS1500	N_Shore
cg19797896	7	66202871		0.483596		N_Shelf
cg02476274	13	21259043	IFT88;IFT88	0.4835	Body;Body
cg18118621	11	64011997	PPP1R14B	0.483389	3'UTR	N_Shore
cg09825030	2	85568866		0.482882
cg17764818	4	190750967		0.482514
cg08296499	7	149767502		0.4825
cg18620542	17	77389727	HRNBP3	0.482398	5'UTR
cg00777895	1	225965676	SRP9;SRP9	0.481913	1stExon;1stExon	Island
cg26688678	11	2356948		0.481875
cg03009189	9	19126263	PLIN2;PLIN2	0.480857	Body;Body	N_Shore
cg21195535	2	58689156		0.480749
cg24276841	17	4125562	ANKFY1;ANKFY1	0.480395	Body;Body	Island
cg19465345	7	62490514		0.479862
cg03084184	10	133981681	JAKMIP3	0.47877	3'UTR
cg06068179	4	7814047	AFAP1;AFAP1	0.478675	Body;Body
cg20656751	4	2061512	NAT8L	0.478635	1stExon	Island
cg04349117	15	77570797	SGK269	0.4785	5'UTR
cg24132580	4	165118938	MARCH1;ANP32C	0.47834	5'UTR;TSS200
cg21191514	11	2187921	TH;TH;TH	0.478313	Body;Body;Body	Island
cg24958366	17	46952555		0.478259
cg20845305	13	30096072	SLC7A1	0.478236	Body
cg18339359	8	23423757	SLC25A37	0.478206	Body
cg25288464	11	122931906	HSPA8;HSPA8	0.478025	Body;Body	N_Shore
cg27421994	2	191523910	NAB1	0.477711	Body
cg00322927	11	132707687	OPCML;OPCML	0.477333	Body;Body
cg07694221	15	95398903	LOC440311	0.477186	Body	Island
cg22076757	1	109849705	MYBPHL	0.47671	TSS200
cg06740217	8	745633	ERICH1-AS1	0.476409	Body	N_Shore
cg22538757	12	34755126		0.476408
cg00291896	7	7256440	C1GALT1	0.475957	5'UTR
cg03701575	16	83960119		0.475938
cg22440068	17	78183431	SGSH	0.475237	3'UTR	N_Shore
cg14038675	9	141007633	CACNA1B	0.475204	Body
cg06137123	11	129444480		0.474885
cg09608028	10	43932620	ZNF487	0.4745	Body	Island
cg11577174	22	17517373	CECR7	0.474271	TSS200	Island
cg17503439	12	33049680	PKP2;PKP2;PKP2;PKP2	0.4735	1stExon;1stExon;5'UTR;5'UTR	Island
cg21537212	22	29075247	TTC28	0.473168	Body	Island
cg03564204	8	74446094	STAU2;STAU2;STAU2;STAU2	0.473148	Body;Body;Body;Body
cg07680195	19	17622109	PGLS	0.473	TSS1500	N_Shore
cg21700582	7	93474119		0.472671
cg25423520	19	46650852	IGFL2;IGFL2	0.472211	TSS1500;TSS200
cg22110492	9	136283026	ADAMTS13;REXO4;REXO4	0.472167	Body;5'UTR;1stExon	Island
cg19410626	14	52456145	C14orf166	0.4715	TSS200	Island
cg27131551	17	33814965	SLFN12L	0.471493	TSS1500	S_Shore
cg05081416	6	170361242		0.471286
cg03161410	16	75528977	CHST6	0.47104	TSS200	Island
